# Supplementary material for: Impact of an Early Discharge Hospital-at-Home Program on Length of Stay and Clinical Outcomes in Preterm Infants: A Case–Control Study
Source: Children (Basel). 2025 Nov 6;12(11):1504. doi: 10.3390/children12111504 (PMC12651651; doi:10.3390/children12111504)
Supplement: Supplementary file 1 [file children-12-01504-s001.zip]

Archive with 1 entries (1 files):
- children-3973974-supplementary.pdf
